# Supplementary material for: Report of the Seventh Post-Kala-Azar Dermal Leishmaniasis Consortium meeting, Kolkata, India, 28–29 November 2024
Source: Parasit Vectors. 2026 Mar 17;19:115. doi: 10.1186/s13071-025-07175-2 (PMC12994256; doi:10.1186/s13071-025-07175-2)
Supplement: Supplementary file 2 — Additional file 2: Text S2. List of presenters at Post Kala-Azar Dermal Leishmaniasis (PKDL) Consortium meeting. [file 13071_2025_7175_MOESM2_ESM.xlsx]

## Sheet: Speaker List
Speaker List
Sl No	Name of the delegate	Address/Institute
	Session 1	Epidemiology and control -1A
1	Suman Rijal	Director, Communicable Diseases, World Health Organization South-East Asia Region (WHO SEARO), New Delhi, India
2	Saurabh Jain	Department of Control of Neglected Tropical Diseases, World Health Organization, Geneva 1211, Switzerland.
3	Aya Yajima	NTD Regional Adviser, WHO SEARO
4	Dinesh Mondal	Nutrition Infection Interaction Research Unit, Nutrition and Clinical Services Division,International Centre for Diarrhoeal Disease Research, Dhaka, Bangladesh
5	Abate Beshah	Regional Focal Point for Leishmaniasis, WHO Africa Region
6	Eduard E Zijlstra, on behalf of Brima Younis	Rotterdam Center for Tropical Medicine, Rotterdam, Netherlands
	Session 2	Epidemiology and control -1B
1	Eduard E Zijlstra	Rotterdam Center for Tropical Medicine, Rotterdam, Netherlands
2	Dia-Eldin Elnaiem	Department of Natural Sciences, University of Maryland Eastern Shore Maryland, USA
3	OP Singh	Dept. of Biochemistry, Banaras Hindu University Varanasi, India
	Session 3	Immunology of PKDL
1	Susanne Nylén	Department of Microbiology, Tumor and Cell Biology (MTC), Karolinska Institutet, Stockholm, Sweden
2	Ritika Sengupta Madhurima Roy	Dpt. of Pharmacology, IPGME&R, Kolkata, India
	Session 4	Vaccines and Immunotherapy of PKDL
1	Abhay Satoskar	Department of Pathology and Microbiology, Wexner Medical Center, Ohio State University, Ohio, USA
2	Rajiv Kumar	Centre of Experimental Medicine and Surgery, Banaras Hindu University, Varanasi, India
	Session 5	Leishmania co-infections
1	Shalindra Ranasinghe	Dept. of Parasitology, University of Sri Jayewardenepura, Sri Lanka.
2	Prasanta Saini	ICMR-Vector Control Research Centre, Puducherry, India
3	Krishna Pandey	Director and Scientist G, Rajendra Memorial Research Institute of Medical Sciences (RMRIMS), Patna, India
4	Sutopa Roy	Dept. of Pharmacology, IPGME&R, Kolkata, India
	Session 6	Diagnosis of PKDL
1	V Ramesh	Dept. of Dermatology, Safdarjang Hospital & VMMC, New Delhi, India.
2	Ruchi Singh	ICMR-National Institute of Pathology, New Delhi, India
3	Ashish Kumar	Department of Biochemistry, Rajendra Memorial Research Institute of Medical Sciences (RMRIMS), Patna, India
4	Ahmed Abd El Wahed	Institute of Animal Hygiene and Veterinary Public Health, University of Leipzig, Leipzig, Germany
5	Kristen Cloots	Department of Public Health, Institute Of Tropical Medicine, Antwerp, Belgium
6	Jose-Antonio Ruiz-Postigo	Prevention, Treatment and Care Unit, Department of Control of Neglected Tropical Diseases (NTD), World Health Organization (WHO), Geneva, Switzerland
	Session 7	Treatment of PKDL
1	Shyam Sundar	Dept. of Medicine, Institute of Medical Sciences, Banaras Hindu University, Varanasi, India
2	Krishna Pandey	Director and Scientist G, Rajendra Memorial Research Institute of Medical Sciences (RMRIMS), Patna, India
3	Fabiana Alves	Research and Development, Drugs for Neglected Diseases Initiative (DNDi), Geneva, Switzerland
4	Thomas Dorlo	Department of Pharmacy, Uppsala University, Uppsala, Sweden
5	Eduard E Zijlstra	Rotterdam Center for Tropical Medicine, Rotterdam, Netherlands
